# Supplementary material for: TIMP1 and TIMP2 Downregulate TGFβ Induced Decidual-like Phenotype in Natural Killer Cells
Source: Cancers (Basel). 2021 Oct 1;13(19):4955. doi: 10.3390/cancers13194955 (PMC8507839; doi:10.3390/cancers13194955)
Supplement: Supplementary file 1 [file cancers-13-04955-s001.zip]

Archive with 1 entries (1 files):
- cancers-1286228-supplementary.pdf
